# Supplementary material for: Adapting the marine stewardship council’s risk-based framework to assess the impact of towed bottom fishing gear on blue carbon habitats
Source: PLoS One. 2023 Nov 16;18(11):e0288484. doi: 10.1371/journal.pone.0288484 (PMC10653409; doi:10.1371/journal.pone.0288484)
Supplement: S2 File — (XLSX) [file pone.0288484.s002.xlsx]

## Sheet: WorkBook Instructions
WorkBook Instructions tab
This tab is intended to help the reader interpret the following pages, it provides a summary of each tab and any terminology
Scoring Reasoning tab
Under an MSC CSA and in the adapted CSA Carbon extension, each distinct habitat type is to be scored individually as a scoring element.
This tab has all twelve scoring elements, information on each habitat is characteried, and how each attribute is scored (references, if applicable, are given as DOIs in the text).
CSA results
This tab shows the full calculation of MSC CSA and CSA Carbon extension (CCSA) assessments
CCSA calculations are given for 0.1m sediment depth and 1m
Collumns F and L give the actual carbon stock and accumulation values prior to normalisation
Calculations for normalising carbon attributes are presented in collumns G-J and M-P
The final attribute scores assigned to each habitat type for carbon stock is in collumn K, and carbon accumulation in collumn Q
The spatial score does not change between MSC CSA and CCSA because the distribution of habitat does not change
CSAresults (NoSaltmarsh)
This tab is a direct copy of the CSA results tab, the saltmarsh scoring element is removed, and carbon stock and attribute scores recalculated
This was done to explore the effect of including saltmarsh on the scoring of other habitats
Terminology
Scoring element		Under an MSC CSA and in the adapted CSA Carbon extension, each distinct habitat type is to be scored individually as a scoring element.
MSC CSA		Marine Stewardship Council (MSC) Consequence and Spatial Analysis (CSA), methodology can be reviewed in the MSCs Fisheries Certification Process document v2.2.
CCSA		CSA carbon extension
SAR		Swept Area Ratio (SAR)

## Sheet: ScoreReasoning
							Consequence score [1-3]							Spatial score [0.5-3]
	Habitat details						Habitat productivity		Gear-habitat interaction
Scoring element	UoA/Gear type	Biome	Sub-biome	Feature (In ArcGIS where habitat types were mixed, they were included under the relevant mixed sediment, unless mixed with biogenic reef, then included under biogenic reef)	Habitat type	Depth (m)	Regeneration of biota (flora and fauna)	Natural disturbance	Removability of biota	Removability of substratum	Substratum hardness	Substratum ruggedness	Seabed slope	Gear footprint	Spatial overlap	SAR
Scoring 1	All mobile bottom contact gear	Coast (0-25m depth)	Coastal margin <25m	Littoral rock and other hard substrata (EUNIS A1.1)	Large sedimentary rock, outcrop, Flora dominated	0-25m	2	1	3	1	1	1	1	3	1	1
Reasoning	ICES SAR data filtered by MBCG catergory (all Mobile Bottom Contacting Gears) * excludes data for pots. See methods section of report.	Taken from MSC FCP V2.2 Table PF10 and known oceanic topography within scoring element area.	Taken from MSC FCP V2.2 Table PF10 and min-max distance from coast for scoring element area (clauclated in ArcGIS).	Rocky habitats - suitable substrate for kelp and macroalgae	Taken from MSC FCP v2.2 Table PF9.	See biome collumn.	Biota classified using MSC FCP v2.2 Table PF9: Dominated by flora such as macroalgae and kelp species. These species, especially kelp will be permanently disturbed/displaced by MBCG and can take two-three years to recover a one meter height canopy given enough light, etc. DOI: 10.1023/A:1017021325189	Calculated using MSC FCP V2.2 Table PF13 (coastal margin - in absecnce of information)	Calculated using MSC FCP V2.2 Table PF14 (dredge)- score (3) assigned highest level as precautionary across research area	Calculated using MSC FCP V2.2 Table PF14 (dredge)- score (1) >3cm (bedrock) gear type dredge	Calculated using MSC FCP V2.2 Table PF15 (dredge- Hard)- score (1) Consolidated rock types gear type dredge	Calculated using MSC FCP V2.2 Table PF15 (dredge-low reflief)- score (1) Low relief (<1.0 m), rough surface structure (rubble, small boulders, rock edges), subcrop, or low outcrop. Gear type dredge.	calculated using MSC FCP V2.2 Table PF15 (dredge-low degree)- score (1)	Calculated using MSC FCP V2.2 Table PF16 (dredge)- score (3)	Calculated in ArcGIS. MMO hab extent / fished SNS extent *100 = 17.7%. Using MSC FCP v2.2. Table PF17 score (1)	SAR is calculated in ArcGIS by spatially joining SAR and SNS habitat area. Then using Table 7 in the CCSA paper the mean SAR is 0.0196 translates into a (1) score.
Scoring 2	All mobile bottom contact gear	Coast (0-25m depth)	Coastal margin <25m	Littoral Sediment plains (EUNIS level A2.1)	Fine Coarse Sediment (1-4mm), Flat, Small burrowing	0-25m	1	1	3	3	3	3	1	3	0.5	0.5
Reasoning	See row 5	See row 5	See row 5	Littoral coarse sediments include shores of mobile pebbles, cobbles and gravel, sometimes with varying amounts of coarse sand.	Taken from MSC FCP v2.2 Table PF9.	See biome collumn.	Biota classified using MSC FCP v2.2 Table PF9: Small burrowing Dominated by: Infaunal bioturbators like worms and crabs. These species will be disturbed/displaced by MBCG but mortality is expected to be low and recovery is estimated to be within one year of disturbance, increasing with each pass and plateauing off (DOI: 10.1111/faf.12283). Regeneration calculated using MSC FCP V2.2 Table PF12: DO…	Calculated using MSC FCP V2.2 Table PF13 (coastal margin - in absecnce of information)	Calculated using MSC FCP V2.2 Table PF14 (dredge)- score (3) assigned highest level as precautionary across research area	Calculated using MSC FCP V2.2 Table PF14 (dredge)- score (3) <6cm (trasnferable sediment) gear type dredge	Calculated using MSC FCP V2.2 Table PF15 (dredge- sediments)- score (3) Sediments (unonsolidated) gear type dredge	Calculated using MSC FCP V2.2 Table PF15 (dredge-flat)- score (3) Flat, simple surface structure (mounds, undulations, ripples), current rippled, wave rippled, or irregular. Gear type dredge.	Calculated using MSC FCP V2.2 Table PF15 (dredge-low degree)- score (1)	Calculated using MSC FCP V2.2 Table PF16 (dredge)- score (3)	Calculated in ArcGIS. MMO hab extent / fished SNS extent *100 = 12.4%. Using MSC FCP v2.2. Table PF17 score (0.5)	SAR is calculated in ArcGIS by spatially joining SAR and SNS habitat area. Then using Table in the CCSA paper the mean SAR is 0.02 translates into a (0.5) score.
Scoring 3	All mobile bottom contact gear	Coast (0-25m depth)	Coastal margin <25m	Littoral Sediment plains (EUNIS level A2.2)	Fine Mud (0.1mm) & sand (0.1-1mm), Flat, Small burrowing	0-25m	1	1	3	3	3	3	1	3	1	1.5
Reasoning	See row 5	See row 5	See row 5	Shores comprising clean sands (coarse, medium or fine-grained) and muddy sands with up to 25% silt and clay fraction. (A2.2)	Taken from MSC FCP v2.2 Table PF9.	See biome collumn.	Biota classified using MSC FCP v2.2 Table PF9: Small burrowing Dominated by: Infaunal bioturbators like worms and crabs. These species will be disturbed/displaced by MBCG but mortality is expected to be low and recovery is estimated to be within one year of disturbance, increasing with each pass and plateauing off (DOI: 10.1111/faf.12283). Regeneration calculated using MSC FCP V2.2 Table PF12: DO…	Calculated using MSC FCP V2.2 Table PF13 (coastal margin - in absecnce of information)	Calculated using MSC FCP V2.2 Table PF14 (dredge)- score (3) assigned highest level as precautionary across research area	Calculated using MSC FCP V2.2 Table PF14 (dredge)- score (3) <6cm (trasnferable sediment) gear type dredge	Calculated using MSC FCP V2.2 Table PF15 (dredge- sediments)- score (3) Sediments (unonsolidated) gear type dredge	Calculated using MSC FCP V2.2 Table PF15 (dredge-flat)- score (3) Flat, simple surface structure (mounds, undulations, ripples), current rippled, wave rippled, or irregular. Gear type dredge.	Calculated using MSC FCP V2.2 Table PF15 (dredge-low degree)- score (1)	see row 5	Calculated in ArcGIS. MMO hab extent / fished SNS extent *100 = 23.3%. Using MSC FCP v2.2. Table PF17 score (1)	SAR is calculated in ArcGIS by spatially joining SAR and SNS habitat area. Then using Tablein the CCSA paper the mean SAR is 0.148 translates into a (1.5) score.
Scoring 4	All mobile bottom contact gear	Coast (0-25m depth)	Coastal margin <25m	Littoral mud (EUNIS level A2.3)	Fine mud (0.1mm), Flat, Small burrowing	0-25m	1	1	3	3	3	3	1	3	1	2.5
Reasoning	See row 5	See row 5	See row 5	Shores of fine particulate sediment, mostly in the silt and clay fraction (particle size less than 0.063 mm in diameter), though sandy mud may contain up to 40% sand (mostly very fine and fine sand). (A2.3)	Taken from MSC FCP v2.2 Table PF9.	See biome collumn.	Biota classified using MSC FCP v2.2 Table PF9: Small burrowing Dominated by: Infaunal bioturbators like worms and crabs. These species will be disturbed/displaced by MBCG but mortality expected to be low and recovery estimated to be within 1year of disturbance, increasing with each pass and platueing off (DOI: 10.1111/faf.12283). Regeneration calculated using MSC FCP V2.2 Table PF12: DOI: 10.1111…	Calculated using MSC FCP V2.2 Table PF13 (coastal margin - in absecnce of information)	Calculated using MSC FCP V2.2 Table PF14 (dredge)- score (3) assigned highest level as precautionary across research area	Calculated using MSC FCP V2.2 Table PF14 (dredge)- score (3) <6cm (trasnferable sediment) gear type dredge	Calculated using MSC FCP V2.2 Table PF15 (dredge- sediments)- score (3) Sediments (unonsolidated) gear type dredge	Calculated using MSC FCP V2.2 Table PF15 (dredge-flat)- score (3) Flat, simple surface structure (mounds, undulations, ripples), current rippled, wave rippled, or irregular. Gear type dredge.	Calculated using MSC FCP V2.2 Table PF15 (dredge-low degree)- score (1)	see row 5	Calculated in ArcGIS. MMO hab extent / fished SNS extent *100 = 21.2%. Using MSC FCP v2.2. Table PF17 score (1)	SAR is calculated in ArcGIS by spatially joining SAR and SNS habitat area. Then using Table in the CCSA paper the mean SAR is 0.303 translates into a (2.5) score.
Scoring 5	All mobile bottom contact gear	Coast (0-25m depth)	Coastal margin <25m	Mixed sediments (EUNIS level A2.4)	Fine Mud (0.1mm) & sand (0.1-1mm), Flat, Small burrowing	0-25m	1	1	3	3	3	3	1	3	1	0.5
Reasoning	See row 5	See row 5	See row 5	Shores of mixed sediments ranging from muds with gravel and sand components to mixed sediments with pebbles, gravels, sands and mud in more even proportions. (A2.4).	Taken from MSC FCP v2.2 Table PF9.	See biome collumn.	Biota classified using MSC FCP v2.2 Table PF9: Small burrowing Dominated by: Infaunal bioturbators like worms and crabs. These species will be disturbed/displaced by MBCG but mortality is expected to be low and recovery is estimated to be within one year of disturbance, increasing with each pass and plateauing off (DOI: 10.1111/faf.12283). Regeneration calculated using MSC FCP V2.2 Table PF12: DO…	Calculated using MSC FCP V2.2 Table PF13 (coastal margin - in absecnce of information)	Calculated using MSC FCP V2.2 Table PF14 (dredge)- score (3) assigned highest level as precautionary across research area	Calculated using MSC FCP V2.2 Table PF14 (dredge)- score (3) <6cm (trasnferable sediment) gear type dredge	Calculated using MSC FCP V2.2 Table PF15 (dredge- sediments)- score (3) Sediments (unonsolidated) gear type dredge	Calculated using MSC FCP V2.2 Table PF15 (dredge-flat)- score (3) Flat, simple surface structure (mounds, undulations, ripples), current rippled, wave rippled, or irregular. Gear type dredge.	Calculated using MSC FCP V2.2 Table PF15 (dredge-low degree)- score (1)	see row 5	Calculated in ArcGIS. MMO hab extent / fished SNS extent *100 = 27.4%. Using MSC FCP v2.2. Table PF17 score (1)	SAR is calculated in ArcGIS by spatially joining SAR and SNS habitat area. Then using Table in the CCSA paper the mean SAR is 0.018 translates into a (0.5) score.
Scoring 6	All mobile bottom contact gear	Coast (0-25m depth)	Coastal margin <25m	Coastal saltmarshes and saline reedbeds (EUNIS level A2.5)	Biogenic origin,flat, flora dominated	0-25m	3	1	3	3	2	3	1	3	1.5	2.5
Reasoning	See row 5	See row 5	See row 5	Angiosperm-dominated stands of vegetation, occurring on the extreme upper shore of sheltered coasts and periodically covered by high tides.	Taken from MSC FCP v2.2 Table PF9.	See biome collumn.	Biota classified using MSC FCP v2.2 Table PF9: Flora dominated by: Saltmarsh and reedbeds. Recovery is estimated to be decadal, https://doi.org/10.1111/1365-2664.12473	Calculated using MSC FCP V2.2 Table PF13 (coastal margin - in absecnce of information)	Calculated using MSC FCP V2.2 Table PF14 (dredge)- score (3) assigned highest level as precautionary across research area	Calculated using MSC FCP V2.2 Table PF14 (dredge)- score (3) <6cm (trasnferable sediment) gear type dredge	Calculated using MSC FCP V2.2 Table PF15 (dredge- sediments)- score (2) Soft (Lightlighy consolidated, weathered, biogenic)	Calculated using MSC FCP V2.2 Table PF15 (dredge-flat)- score (3) Flat, simple surface structure (mounds, undulations, ripples), current rippled, wave rippled, or irregular. Gear type dredge.	Calculated using MSC FCP V2.2 Table PF15 (dredge-low degree)- score (1)	see row 5	Calculated in ArcGIS. MMO hab extent / fished SNS extent *100 = 36.1%. Using MSC FCP v2.2. Table PF17 score (1.5)	SAR is calculated in ArcGIS by spatially joining SAR and SNS habitat area. Then using Table in the CCSA paper the mean SAR is 0.246 translates into a (2.5) score.
Scoring 7	All mobile bottom contact gear	Coast (0-25m depth)	Coastal margin <25m	Littoral sediments dominated by aquatic angiosperms(EUNIS level A2.6)	Biogenic origin, flat, flora dominated	0-25m	3	1	3	3	2	3	1	3	0.5	1
Reasoning	See row 5	See row 5	See row 5	Dominants are Zostera spp. (intertidal & subtidal seagrass beds).	Taken from MSC FCP v2.2 Table PF9.	See biome collumn.	Biota classified using MSC FCP v2.2 Table PF9: Flora dominated by: Seagrass species. Recovery is estimated to be more than decadal depending on the level of degradation and other confounding variables such as eutrophication (runoff from land) and water temperature. Trawling constrains the current habitat extent to the shoreline where the two named factors are more prominent. https://onlinelibrary…	Calculated using MSC FCP V2.2 Table PF13 (coastal margin - in absecnce of information)	Calculated using MSC FCP V2.2 Table PF14 (dredge)- score (3) assigned highest level as precautionary across research area	Calculated using MSC FCP V2.2 Table PF14 (dredge)- score (3) <6cm (trasnferable sediment) gear type dredge	Calculated using MSC FCP V2.2 Table PF15 (dredge- sediments)- score (2) Soft (Lightlighy consolidated, weathered, biogenic)	Calculated using MSC FCP V2.2 Table PF15 (dredge-flat)- score (3) Flat, simple surface structure (mounds, undulations, ripples), current rippled, wave rippled, or irregular. Gear type dredge.	Calculated using MSC FCP V2.2 Table PF15 (dredge-low degree)- score (1)	see row 5	Calculated in ArcGIS. MMO hab extent / fished SNS extent *100 = 13.5%. Using MSC FCP v2.2. Table PF17 score (0.5)	SAR is calculated in ArcGIS by spatially joining SAR and SNS habitat area. Then using Table in the CCSA paper the mean SAR is 0.026 translates into a (1) score.
Scoring 8	All mobile bottom contact gear	Shelf (25-200m)	Inner Shelf (25-100m)	Sublittoral coarse sediment (EUNIS level A5.1)	Fine (coarse sediments 1-4mm), Flat, small erect	25-100m	1	2	3	3	3	3	1	3	1	3
Reasoning	See row 5	See row 5	See row 5* deepest -147m	Coarse sediments including coarse sand, gravel, pebbles, shingle and cobbles which are often unstable due to tidal currents and/or wave action	Taken from MSC FCP v2.2 Table PF9.	See biome collumn.	Coarse sediments have species with increased longevity (which could increase recovery times), especially in habitats with lower levels of natural disturbance. However, there's no evidence to suggest recovery after disturbance will be more than annual. Biota classified using MSC FCP v2.2 Table PF9: Small burrowing Dominated by: Infaunal bioturbators like worms and crabs. These species will be dist…	Calculated using MSC FCP V2.2 Table PF13 (coastal margin - in absecnce of information)	Calculated using MSC FCP V2.2 Table PF14 (dredge)- score (3) assigned highest level as precautionary across research area	Calculated using MSC FCP V2.2 Table PF14 (dredge)- score (3) <6cm (trasnferable sediment) gear type dredge	Calculated using MSC FCP V2.2 Table PF15 (dredge- sediments)- score (3) Sediments (unonsolidated) gear type dredge	Calculated using MSC FCP V2.2 Table PF15 (dredge-flat)- score (3) Flat, simple surface structure (mounds, undulations, ripples), current rippled, wave rippled, or irregular. Gear type dredge.	Calculated using MSC FCP V2.2 Table PF15 (dredge-low degree)- score (1)	see row 5	Calculated in ArcGIS. MMO hab extent / fished SNS extent *100 = 29.0%. Using MSC FCP v2.2. Table PF17 score (1)	SAR is calculated in ArcGIS by spatially joining SAR and SNS habitat area. Then using Table in the CCSA paper the mean SAR is 0.73 translates into a (3) score.
Scoring 9	All mobile bottom contact gear	Shelf (25-200m)	Inner Shelf (25-100m)	Sublittoral sand (EUNIS level A5.2)	Fine Mud (0.1mm) & sand (0.1-1mm), Flat, Small burrowing	25-100m	1	2	3	3	3	3	1	3	2.5	3
Reasoning	See row 5	See row 5	See row 5	Clean medium to fine sands or non-cohesive slightly muddy sands on open coasts, offshore or in estuaries and marine inlets.	Taken from MSC FCP v2.2 Table PF9.		Biota classified using MSC FCP v2.2 Table PF9: Small burrowing Dominated by: Infaunal bioturbators like worms and crabs. These species will be disturbed/displaced by MBCG but mortality is expected to be low and recovery is estimated to be within one year of disturbance, increasing with each pass and plateauing off (DOI: 10.1111/faf.12283). Regeneration calculated using MSC FCP V2.2 Table PF12: DO…	Calculated using MSC FCP V2.2 Table PF13 (coastal margin - in absecnce of information)	Calculated using MSC FCP V2.2 Table PF14 (dredge)- score (3) assigned highest level as precautionary across research area	Calculated using MSC FCP V2.2 Table PF14 (dredge)- score (3) <6cm (trasnferable sediment) gear type dredge	Calculated using MSC FCP V2.2 Table PF15 (dredge- sediments)- score (3) Sediments (unonsolidated) gear type dredge	Calculated using MSC FCP V2.2 Table PF15 (dredge-flat)- score (3) Flat, simple surface structure (mounds, undulations, ripples), current rippled, wave rippled, or irregular. Gear type dredge.	Calculated using MSC FCP V2.2 Table PF15 (dredge-low degree)- score (1)	see row 5	Calculated in ArcGIS. MMO hab extent / fished SNS extent *100 = 67.8%. Using MSC FCP v2.2. Table PF17 score (2.5)	SAR is calculated in ArcGIS by spatially joining SAR and SNS habitat area. Then using Table in the CCSA paper the mean SAR is 1 translates into a (3) score.
Scoring 10	All mobile bottom contact gear	Shelf (25-200m)	Inner Shelf (25-100m)	Sublittoral mud (EUNIS level A5.3)	Fine Mud (0.1mm) & sand (0.1-1mm), Flat, Small burrowing	25-100m	1	2	3	3	3	3	1	3	1	1.5
Reasoning	See row 5	See row 5	See row 5	Sublittoral mud and cohesive sandy mud extending from the extreme lower shore to offshore, circalittoral habitats.	Taken from MSC FCP v2.2 Table PF9.		Muddy sediments have higher biomass levels of species with lower longevity (BENTHIS reports). Biota classified using MSC FCP v2.2 Table PF9: Small burrowing Dominated by: Infaunal bioturbators like worms and crabs. These species will be disturbed/displaced by MBCG but mortality is expected to be low and recovery is estimated to be within one year of disturbance, increasing with each pass and plat…	Calculated using MSC FCP V2.2 Table PF13 (coastal margin - in absecnce of information)	Calculated using MSC FCP V2.2 Table PF14 (dredge)- score (3) assigned highest level as precautionary across research area	Calculated using MSC FCP V2.2 Table PF14 (dredge)- score (3) <6cm (trasnferable sediment) gear type dredge	Calculated using MSC FCP V2.2 Table PF15 (dredge- sediments)- score (3) Sediments (unonsolidated) gear type dredge	Calculated using MSC FCP V2.2 Table PF15 (dredge-flat)- score (3) Flat, simple surface structure (mounds, undulations, ripples), current rippled, wave rippled, or irregular. Gear type dredge.	Calculated using MSC FCP V2.2 Table PF15 (dredge-low degree)- score (1)	see row 5	Calculated in ArcGIS. MMO hab extent / fished SNS extent *100 = 28.5%. Using MSC FCP v2.2. Table PF17 score (1)	SAR is calculated in ArcGIS by spatially joining SAR and SNS habitat area. Then using Table in the CCSA paper the mean SAR is 0.074 translates into a (1.5) score.
Scoring 11	All mobile bottom contact gear	Shelf (25-200m)	Inner Shelf (25-100m)	Sublittoral mixed sediments (EUNIS level A5.4)	Fine Mud (0.1mm) & sand (0.1-1mm), Flat, Small burrowing	25-100m	1	2	3	3	3	3	1	3	2	2.5
Reasoning	See row 5	See row 5	See row 5	Sublittoral mixed (heterogeneous) sediments found from the extreme low water mark to deep offshore circalittoral habitats.	Taken from MSC FCP v2.2 Table PF9.		Biota classified using MSC FCP v2.2 Table PF9: Small burrowing Dominated by: Infaunal bioturbators like worms and crabs. These species will be disturbed/displaced by MBCG but mortality is expected to be low and recovery is estimated to be within one year of disturbance, increasing with each pass and plateauing off (DOI: 10.1111/faf.12283). Regeneration calculated using MSC FCP V2.2 Table PF12: DO…	Calculated using MSC FCP V2.2 Table PF13 (coastal margin - in absecnce of information)	Calculated using MSC FCP V2.2 Table PF14 (dredge)- score (3) assigned highest level as precautionary across research area	Calculated using MSC FCP V2.2 Table PF14 (dredge)- score (3) <6cm (trasnferable sediment) gear type dredge	Calculated using MSC FCP V2.2 Table PF15 (dredge- sediments)- score (3) Sediments (unonsolidated) gear type dredge	Calculated using MSC FCP V2.2 Table PF15 (dredge-flat)- score (3) Flat, simple surface structure (mounds, undulations, ripples), current rippled, wave rippled, or irregular. Gear type dredge.	Calculated using MSC FCP V2.2 Table PF15 (dredge-low degree)- score (1)	see row 5	Calculated in ArcGIS. MMO hab extent / fished SNS extent *100 = 50.6%. Using MSC FCP v2.2. Table PF17 score (2)	SAR is calculated in ArcGIS by spatially joining SAR and SNS habitat area. Then using Table in the CCSA paper the mean SAR is 0.374 translates into a (2.5) score.
Scoring 12	All mobile bottom contact gear	Shelf (25-200m)	Inner Shelf (25-100m)	Sublittoral biogenic reefs (EUNIS level A5.6)	Biognic origin, flat, small erect/ encrusting	25-100m	1	2	3	3	2	3	1	3	2.5	2
Reasoning	See row 5	See row 5	See row 5	Offshore (deep) habitats formed by organisms such as cold water corals and bivalves, these habitats are not affected by wave action.	dominated by: burrowing reef worms, Sabellaria spp.	See biome collumn.	Biota classified using MSC FCP v2.2 Table PF9: Small burrowing Dominated by: Infaunal bioturbators like worms, specifically Sabellaria spp. These species will be disturbed/displaced by MBCG but mortality expected to be low (10.1006/jmsc.2000.0920). However, trawls can fragment the reef which may be reliant on source sink dynamics and over time is is likely that continued trawling will continue to…	Calculated using MSC FCP V2.2 Table PF13 (coastal margin - in absecnce of information)	Calculated using MSC FCP V2.2 Table PF14 (dredge)- score (3) assigned highest level as precautionary across research area	Calculated using MSC FCP V2.2 Table PF14 (dredge)- score (3) <6cm (trasnferable sediment) gear type dredge	Calculated using MSC FCP V2.2 Table PF15 (dredge- sediments)- score (2) Soft (Lightlighy consolidated, weathered, biogenic)	Calculated using MSC FCP V2.2 Table PF15 (dredge-flat)- score (3) Flat, simple surface structure (mounds, undulations, ripples), current rippled, wave rippled, or irregular. Gear type dredge.	Calculated using MSC FCP V2.2 Table PF15 (dredge-low degree)- score (1)	see row 5	Calculated in ArcGIS. MMO hab extent / fished SNS extent *100 = 60.3%. Using MSC FCP v2.2. Table PF17 score (2.5)	SAR is calculated in ArcGIS by spatially joining SAR and SNS habitat area. Then using Table in the CCSA paper the mean SAR is 0.216 translates into a (2) score.

## Sheet:  CSAresults
	MSC CSA & CCSA analysis for scoring elements identified in the Southern North Sea case study area																						CCSA Consequence score	MSC CSA Consequence score				Spatial score	CCSA risk score	MSC CSArisk score
				Habitat productivity														Gear-habitat interaction							Spatial score
			Method applied	Regeneration of biota (flora and fauna)	Actual carbon stock (kgCm-2)	a	b	x-xmin	range of x	carbon stock score	Actual carbon accumulation (kgCm-2yr-1)	a	b	Xmin	Xrange	Carbon accumulation score	Natural disturbance	Removability of biota	Removability of substratum	Substratum hardness	Substratum ruggedness	Seabed slope			Gear footprint	Spatial overlap	SAR
	Scoring element 1	Rocky	MSC CSA	2	n.a	1	3	n.a	n.a	n.a	n.a	1	3	n.a	n.a	n.a	1	3	1	1	1	1	n.a	1.44444	3	1	1	1.44225	n.a	2.0412
			CCSA_1m	2	0.51	1	3	0	26.6	1	0.34	1	3	0.31	0.33	2.87879	1	3	1	1	1	1	1.59674	n.a	3	1	1	1.44225	2.15166	n.a
			CCSA_0.1m	2	0.51	1	3	0.34	2.54	1.26772	0.34	1	3	0.337	0.337	3	1	3	1	1	1	1	1.65657	n.a	3	1	1	1.44225	2.19643	n.a
	Scoring element 2	Littoral coarse sediment	MSC CSA	1	n.a	1	3	n.a	n.a	n.a	n.a	1	3	n.a	n.a	n.a	1	3	3	3	3	1	n.a	1.88889	3	0.5	0.5	0.90856	n.a	2.09604
	Scoring element 3	Litorral Sand	MSC CSA	1	n.a	1	3	n.a	n.a	n.a	n.a	1	3	n.a	n.a	n.a	1	3	3	3	3	1	n.a	1.88889	3	0.5	1.5	1.31037	n.a	2.29891
			CCSA_1m	1	6.5	1	3	5.99	26.6	1.45038	0.045	1	3	0.015	0.33	1.09091	1	3	3	3	3	1	1.69866	n.a	3	0.5	1.5	1.31037	2.14535	n.a
			CCSA_0.1m	1	0.65	1	3	0.48	2.54	1.37795	0.0045	1	3	0.0015	0.337	1.0089	1	3	3	3	3	1	1.6749	n.a	3	0.5	1.5	1.31037	2.12659	n.a
	Scoring element 4	Litorral Mud	MSC CSA	1	n.a	1	3	n.a	n.a	n.a	n.a	1	3	n.a	n.a	n.a	1	3	3	3	3	1	n.a	1.88889	3	1	2.5	1.95743	n.a	2.72019
			CCSA_1m	1	19.9	1	3	19.39	26.6	2.45789	0.084	1	3	0.054	0.33	1.32727	1	3	3	3	3	1	1.89003	n.a	3	1	2.5	1.95743	2.72098	n.a
			CCSA_0.1m	1	1.99	1	3	1.82	2.54	2.43307	0.0084	1	3	0.0054	0.337	1.03205	1	3	3	3	3	1	1.84079	n.a	3	1	2.5	1.95743	2.68701	n.a
	Scoring element 5	Littoral mixed sediments	MSC CSA	1	n.a	1	3	n.a	n.a	n.a	n.a	1	3	n.a	n.a	n.a	1	3	3	3	3	1	n.a	1.88889	3	1	0.5	1.14471	n.a	2.20868
	Scoring element 6	Saltmarsh	MSC CSA	3	n.a	1	3	n.a	n.a	n.a	n.a	1	3	n.a	n.a	n.a	1	3	3	2	3	1	n.a	2.22222	3	1.5	2.5	2.2407	n.a	3.15579
			CCSA_1m	3	27.11	1	3	26.6	26.6	3	0.263	1	3	0.233	0.33	2.41212	1	3	3	2	3	1	2.3711	n.a	3	1.5	2.5	2.2407	3.26234	n.a
			CCSA_0.1m	3	2.71	1	3	2.54	2.54	3	0.00263	1	3	-0.00037	0.337	0.997804	1	3	3	2	3	1	2.15351	n.a	3	1.5	2.5	2.2407	3.10779	n.a
	Scoring element 7	Seagrass	MSC CSA	3	n.a	1	3	n.a	n.a	n.a	n.a	1	3	n.a	n.a	n.a	1	3	3	2	3	1	n.a	2.22222	3	0.5	1	1.14471	n.a	2.49973
			CCSA_1m	3	21.33	1	3	20.82	26.6	2.56541	0.36	1	3	0.33	0.33	3	1	3	3	2	3	1	2.39468	n.a	3	0.5	1	1.14471	2.65422	n.a
			CCSA_0.1m	3	2.33	1	3	2.16	2.54	2.70079	0.036	1	3	0.033	0.337	1.19585	1	3	3	2	3	1	2.13794	n.a	3	0.5	1	1.14471	2.42511	n.a
	Scoring element 8	Sublittoral coarse sediments	MSC CSA	1	n.a	1	3	n.a	n.a	n.a	n.a	1	3	n.a	n.a	n.a	2	3	3	3	3	1	n.a	2.11111	3	1	3	2.08008	n.a	2.9637
	Scoring element 9	Sub Litorral Sand	MSC CSA	1	n.a	1	3	n.a	n.a	n.a	n.a	1	3	n.a	n.a	n.a	2	3	3	3	3	1	n.a	2.11111	3	2.5	3	2.82311	n.a	3.52516
			CCSA_1m	1	1.7	1	3	1.19	26.6	1.08947	0.03	1	3	0	0.33	1	2	3	3	3	3	1	1.783	n.a	3	2.5	3	2.82311	3.33901	n.a
			CCSA_0.1m	1	0.17	1	3	0	2.54	1	0.003	1	3	0	0.337	1	2	3	3	3	3	1	1.76923	n.a	3	2.5	3	2.82311	3.33168	n.a
	Scoring element 10	Sub Litorral Mud	MSC CSA	1	n.a	1	3	n.a	n.a	n.a	n.a	1	3	n.a	n.a	n.a	2	3	3	3	3	1	n.a	2.11111	3	1	1.5	1.65096	n.a	2.68001
			CCSA_1m	1	5.5	1	3	4.99	26.6	1.37519	0.044	1	3	0.014	0.33	1.08485	2	3	3	3	3	1	1.84001	n.a	3	1	1.5	1.65096	2.4721	n.a
			CCSA_0.1m	1	0.55	1	3	0.38	2.54	1.29921	0.0044	1	3	0.0014	0.337	1.00831	2	3	3	3	3	1	1.81654	n.a	3	1	1.5	1.65096	2.45469	n.a
	Scoring element 11	Sublittoral mixed sediments	MSC CSA	1	n.a	1	3	n.a	n.a	n.a	n.a	1	3	n.a	n.a	n.a	2	3	3	3	3	1	n.a	2.11111	3	2	2.5	2.46621	n.a	3.24638
	Scoring element 12	biogenic reefs	MSC CSA	1	n.a	1	3	n.a	n.a	n.a	n.a	1	3	n.a	n.a	n.a	2	3	3	2	3	1	n.a	2	3	2.5	2	2.46621	n.a	3.17525
	score discriptor	MSC CSA	CCSA
	lowest possible score	1.18	1.18
	highest possible score	4.24	4.24
	difference	3.06	3.06
	interval	1.02	1.02
	MSC CSA & CCSA score analysis
			Method applied	Score	% of max score	Effect	% change
	Scoring element 1	Rocky	MSC CSA	2.0412	48.1415	Increase	2.60521
			CCSA_1m	2.15166	50.7468
	Scoring element 2	Littoral coarse sediment	MSC CSA	2.09604	49.4349	n.a	n.a
	Scoring element 3	Litorral Sand	MSC CSA	2.29891	54.2195	Decrease	-3.62169
			CCSA_1m	2.14535	50.5978
	Scoring element 4	Litorral Mud	MSC CSA	2.72019	64.1555	Increase	0.0186218
			CCSA_1m	2.72098	64.1741
	Scoring element 5	Littoral mixed sediments	MSC CSA	2.20868	52.0915	n.a	n.a
	Scoring element 6	Saltmarsh	MSC CSA	3.15579	74.429	Increase	2.51287
			CCSA_1m	3.26234	76.9419
	Scoring element 7	Seagrass	MSC CSA	2.49973	58.9559	Increase	3.64356
			CCSA_1m	2.65422	62.5994
	Scoring element 8	Sublittoral coarse sediments	MSC CSA	2.9637	69.8987	n.a	n.a
	Scoring element 9	Sub Litorral Sand	MSC CSA	3.52516	83.1405	Decrease	-4.39016
			CCSA_1m	3.33901	78.7503
	Scoring element 10	Sub Litorral Mud	MSC CSA	2.68001	63.2079	Decrease	-4.9035
			CCSA_1m	2.4721	58.3044
	Scoring element 11	Sublittoral mixed sediments	MSC CSA	3.24638	76.5656	n.a	n.a
	Scoring element 12	Biogenic reefs	MSC CSA	3.17525	74.8879	n.a	n.a
	MSC CSA score analysis
			Method applied	Score
	Scoring element 1	Rocky	MSC CSA	2.0412
	Scoring element 2	Littoral coarse sediment	MSC CSA	2.09604
	Scoring element 3	Litorral Sand	MSC CSA	2.29891
	Scoring element 4	Litorral Mud	MSC CSA	2.72019
	Scoring element 5	Littoral mixed sediments	MSC CSA	2.20868
	Scoring element 6	Saltmarsh	MSC CSA	3.15579
	Scoring element 7	Seagrass	MSC CSA	2.49973
	Scoring element 8	Sublittoral coarse sediments	MSC CSA	2.9637
	Scoring element 9	Sub Litorral Sand	MSC CSA	3.52516
	Scoring element 10	Sub Litorral Mud	MSC CSA	2.68001
	Scoring element 11	Sublittoral mixed sediments	MSC CSA	3.24638
	Scoring element 12	biogenic reefs	MSC CSA	3.17525
	CCSA score analysis
			Method applied	Score
	Scoring element 1	Rocky	CCSA_1m	2.15166
	Scoring element 2	Littoral coarse sediment	N/A	n.a
	Scoring element 3	Litorral Sand	CCSA_1m	2.14535
	Scoring element 4	Litorral Mud	CCSA_1m	2.72098
	Scoring element 5	Littoral mixed sediments	N/A	n.a
	Scoring element 6	Saltmarsh	CCSA_1m	3.26234
	Scoring element 7	Seagrass	CCSA_1m	2.65422
	Scoring element 8	Sublittoral coarse sediments	N/A	n.a
	Scoring element 9	Sub Litorral Sand	CCSA_1m	3.33901
	Scoring element 10	Sub Litorral Mud	CCSA_1m	2.4721
	Scoring element 11	Sublittoral mixed sediments	N/A	n.a
	Scoring element 12	biogenic reefs	N/A	n.a
	Carbon Attribute Scores (CCSA)
	Scoring element	OC Accumulation (1m)
	Seagrass	3
	Rock	2.87879
	Saltmarsh	2.41212
	Litoral mud	1.32727
	Litoral sand	1.09091
	Sublitoral mud	1.08485
	Sublitoral sand	1
	Scoring element	OC Stock (1m)
	Saltmarsh	3
	Seagrass	2.56541
	Litoral mud	2.45789
	Litoral sand	1.45038
	Sublitoral mud	1.37519
	Sublitoral sand	1.08947
	Rock	1

## Sheet:  CSAresults (NoSaltmarsh)
	MSC CSA & CCSA analysis for scoring elements identified in the Southern North Sea case study area																						CCSA Consequence score	MSC CSA Consequence score				Spatial score	CCSA risk score	MSC CSArisk score
				Habitat productivity														Gear-habitat interaction							Spatial score
			Method applied	Regeneration of biota (flora and fauna)	Actual carbon stock (kgCm-2)	a	b	x-xmin	range of x	carbon stock score	Actual carbon accumulation (kgCm-2yr-1)	a	b	Xmin	Xrange	Carbon accumulation score	Natural disturbance	Removability of biota	Removability of substratum	Substratum hardness	Substratum ruggedness	Seabed slope			Gear footprint	Spatial overlap	SAR
	Scoring element 1	Rocky	MSC CSA	2	n.a	1	3	n.a	n.a	n.a	n.a	1	3	n.a	n.a	n.a	1	3	1	1	1	1	n.a	1.44444	3	1	1	1.44225	n.a	2.0412
			CCSA_1m	2	0.51	1	3	0	20.82	1	0.34	1	3	0.31	0.33	2.87879	1	3	1	1	1	1	1.59674	n.a	3	1	1	1.44225	2.15166	n.a
			CCSA_0.1m	2	0.51	1	3	0.34	2.16	1.31481	0.34	1	3	0.337	0.337	3	1	3	1	1	1	1	1.66382	n.a	3	1	1	1.44225	2.2019	n.a
	Scoring element 2	Littoral coarse sediment	MSC CSA	1	n.a	1	3	n.a	n.a	n.a	n.a	1	3	n.a	n.a	n.a	1	3	3	3	3	1	n.a	1.88889	3	0.5	0.5	0.90856	n.a	2.09604
	Scoring element 3	Litorral Sand	MSC CSA	1	n.a	1	3	n.a	n.a	n.a	n.a	1	3	n.a	n.a	n.a	1	3	3	3	3	1	n.a	1.88889	3	0.5	1.5	1.31037	n.a	2.29891
			CCSA_1m	1	6.5	1	3	5.99	20.82	1.57541	0.045	1	3	0.015	0.33	1.09091	1	3	3	3	3	1	1.71789	n.a	3	0.5	1.5	1.31037	2.16061	n.a
			CCSA_0.1m	1	0.65	1	3	0.48	2.16	1.44444	0.0045	1	3	0.0015	0.337	1.0089	1	3	3	3	3	1	1.68513	n.a	3	0.5	1.5	1.31037	2.13465	n.a
	Scoring element 4	Litorral Mud	MSC CSA	1	n.a	1	3	n.a	n.a	n.a	n.a	1	3	n.a	n.a	n.a	1	3	3	3	3	1	n.a	1.88889	3	1	1.5	1.65096	n.a	2.5087
			CCSA_1m	1	19.9	1	3	19.39	20.82	2.86263	0.084	1	3	0.054	0.33	1.32727	1	3	3	3	3	1	1.95229	n.a	3	1	1.5	1.65096	2.55678	n.a
			CCSA_0.1m	1	1.99	1	3	1.82	2.16	2.68519	0.0084	1	3	0.0054	0.337	1.03205	1	3	3	3	3	1	1.87957	n.a	3	1	1.5	1.65096	2.5017	n.a
	Scoring element 5	Littoral mixed sediments	MSC CSA	1	n.a	1	3	n.a	n.a	n.a	n.a	1	3	n.a	n.a	n.a	1	3	3	3	3	1	n.a	1.88889	3	1	0.5	1.14471	n.a	2.20868
	Scoring element 7	Seagrass	MSC CSA	3	n.a	1	3	n.a	n.a	n.a	n.a	1	3	n.a	n.a	n.a	1	3	3	2	3	1	n.a	2.22222	3	0.5	1	1.14471	n.a	2.49973
			CCSA_1m	3	21.33	1	3	20.82	20.82	3	0.36	1	3	0.33	0.33	3	1	3	3	2	3	1	2.46154	n.a	3	0.5	1	1.14471	2.71469	n.a
			CCSA_0.1m	3	2.33	1	3	2.16	2.16	3	0.036	1	3	0.033	0.337	1.19585	1	3	3	2	3	1	2.18398	n.a	3	0.5	1	1.14471	2.46579	n.a
	Scoring element 8	Sublittoral coarse sediments	MSC CSA	1	n.a	1	3	n.a	n.a	n.a	n.a	1	3	n.a	n.a	n.a	2	3	3	3	3	1	n.a	2.11111	3	1	3	2.08008	n.a	2.9637
	Scoring element 9	Sub Litorral Sand	MSC CSA	1	n.a	1	3	n.a	n.a	n.a	n.a	1	3	n.a	n.a	n.a	2	3	3	3	3	1	n.a	2.11111	3	2.5	3	2.82311	n.a	3.52516
			CCSA_1m	1	1.7	1	3	1.19	20.82	1.11431	0.03	1	3	0	0.33	1	2	3	3	3	3	1	1.78682	n.a	3	2.5	3	2.82311	3.34106	n.a
			CCSA_0.1m	1	0.17	1	3	0	2.16	1	0.003	1	3	0	0.337	1	2	3	3	3	3	1	1.76923	n.a	3	2.5	3	2.82311	3.33168	n.a
	Scoring element 10	Sub Litorral Mud	MSC CSA	1	n.a	1	3	n.a	n.a	n.a	n.a	1	3	n.a	n.a	n.a	2	3	3	3	3	1	n.a	2.11111	3	1	1.5	1.65096	n.a	2.68001
			CCSA_1m	1	5.5	1	3	4.99	20.82	1.47935	0.044	1	3	0.014	0.33	1.08485	2	3	3	3	3	1	1.85603	n.a	3	1	1.5	1.65096	2.48405	n.a
			CCSA_0.1m	1	0.55	1	3	0.38	2.16	1.35185	0.0044	1	3	0.0014	0.337	1.00831	2	3	3	3	3	1	1.82464	n.a	3	1	1.5	1.65096	2.46069	n.a
	Scoring element 11	Sublittoral mixed sediments	MSC CSA	1	n.a	1	3	n.a	n.a	n.a	n.a	1	3	n.a	n.a	n.a	2	3	3	3	3	1	n.a	2.11111	3	2	2.5	2.46621	n.a	3.24638
	Scoring element 12	biogenic reefs	MSC CSA	1	n.a	1	3	n.a	n.a	n.a	n.a	1	3	n.a	n.a	n.a	2	3	3	2	3	1	n.a	2	3	2.5	2	2.46621	n.a	3.17525
	score discriptor	MSC CSA	CCSA
	lowest possible score	1.18	1.18
	highest possible score	4.24	4.24
	difference	3.06	3.06
	interval	1.02	1.02
	MSC CSA & CCSA score analysis
			Method applied	Score	% of max score	Effect	% change
	Scoring element 1	Rocky	MSC CSA	2.0412	48.1415	Increase	2.60521
			CCSA_1m	2.15166	50.7468
	Scoring element 2	Littoral coarse sediment	MSC CSA	2.09604	49.4349	n.a	n.a
	Scoring element 3	Litorral Sand	MSC CSA	2.29891	54.2195	Decrease	-3.26172
			CCSA_1m	2.16061	50.9578
	Scoring element 4	Litorral Mud	MSC CSA	2.5087	59.1675	Increase	1.13396
			CCSA_1m	2.55678	60.3014
	Scoring element 5	Littoral mixed sediments	MSC CSA	2.20868	52.0915	n.a	n.a
	Scoring element 7	Seagrass	MSC CSA	2.49973	58.9559	Increase	5.06985
			CCSA_1m	2.71469	64.0257
	Scoring element 8	Sublittoral coarse sediments	MSC CSA	2.9637	69.8987	n.a	n.a
	Scoring element 9	Sub Litorral Sand	MSC CSA	3.52516	83.1405	Decrease	-4.34199
			CCSA_1m	3.34106	78.7985
	Scoring element 10	Sub Litorral Mud	MSC CSA	2.68001	63.2079	Decrease	-4.62166
			CCSA_1m	2.48405	58.5862
	Scoring element 11	Sublittoral mixed sediments	MSC CSA	3.24638	76.5656	n.a	n.a
	Scoring element 12	biogenic reefs	MSC CSA	3.17525	74.8879	n.a	n.a
	CCSA & CCSA (noSalt) analysis
			Method applied	Score	% of max score	Effect	% change
	Scoring element 1	Rocky	CCSA_1m	2.15166	50.7468	No Change	0
			CCSA_1m_NS	2.15166	50.7468
	Scoring element 3	Litorral Sand	CCSA_1m	2.14535	50.5978	Increase	0.359966
			CCSA_1m_NS	2.16061	50.9578
	Scoring element 4	Litorral Mud	CCSA_1m	2.72098	64.1741	Increase	-3.87267
			CCSA_1m_NS	2.55678	60.3014
	Scoring element 7	Seagrass	CCSA_1m	2.65422	62.5994	Increase	1.4263
			CCSA_1m_NS	2.71469	64.0257
	Scoring element 9	Sub Litorral Sand	CCSA_1m	3.33901	78.7503	Increase	0.0481646
			CCSA_1m_NS	3.34106	78.7985
	Scoring element 10	Sub Litorral Mud	CCSA_1m	2.4721	58.3044	Increase	0.281843
			CCSA_1m_NS	2.48405	58.5862
	MSC CSA score analysis
			Method applied	Score
	Scoring element 1	Rocky	MSC CSA	2.0412
	Scoring element 2	Littoral coarse sediment	MSC CSA	2.09604
	Scoring element 3	Litorral Sand	MSC CSA	2.29891
	Scoring element 4	Litorral Mud	MSC CSA	2.5087
	Scoring element 5	Littoral mixed sediments	MSC CSA	2.20868
	Scoring element 7	Seagrass	MSC CSA	2.49973
	Scoring element 8	Sublittoral coarse sediments	MSC CSA	2.9637
	Scoring element 9	Sub Litorral Sand	MSC CSA	3.52516
	Scoring element 10	Sub Litorral Mud	MSC CSA	2.68001
	Scoring element 11	Sublittoral mixed sediments	MSC CSA	3.24638
	Scoring element 12	biogenic reefs	MSC CSA	3.17525
	CCSA score analysis
			Method applied	Score
	Scoring element 1	Rocky	CCSA_1m	2.15166
	Scoring element 2	Littoral coarse sediment	N/A	n.a
	Scoring element 3	Litorral Sand	CCSA_1m	2.16061
	Scoring element 4	Litorral Mud	CCSA_1m	2.55678
	Scoring element 5	Littoral mixed sediments	N/A	n.a
	Scoring element 7	Seagrass	CCSA_1m	2.71469
	Scoring element 8	Sublittoral coarse sediments	N/A	n.a
	Scoring element 9	Sub Litorral Sand	CCSA_1m	3.34106
	Scoring element 10	Sub Litorral Mud	CCSA_1m	2.48405
	Scoring element 11	Sublittoral mixed sediments	N/A	n.a
	Scoring element 12	biogenic reefs	N/A	n.a
	Carbon Attribute Scores (CCSA)
	Scoring element	OC Accumulation (1m)
	Seagrass	3
	Rock	2.87879
	Litoral mud	1.32727
	Litoral sand	1.09091
	Sublitoral mud	1.08485
	Sublitoral sand	1
	Scoring element	OC Stock (1m)
	Seagrass	3
	Litoral mud	2.86263
	Litoral sand	1.57541
	Sublitoral mud	1.47935
	Sublitoral sand	1.11431
	Rock	1

## Sheet:  CSAresults (0CarbonHabitat)
	MSC CSA & CCSA analysis for scoring elements identified in the Southern North Sea case study area																						CCSA Consequence score	MSC CSA Consequence score				Spatial score	CCSA risk score	MSC CSArisk score
				Habitat productivity														Gear-habitat interaction							Spatial score
			Method applied	Regeneration of biota (flora and fauna)	Actual carbon stock (kgCm-2)	a	b	x-xmin	range of x	carbon stock score	Actual carbon accumulation (kgCm-2yr-1)	a	b	Xmin	Xrange	Carbon accumulation score	Natural disturbance	Removability of biota	Removability of substratum	Substratum hardness	Substratum ruggedness	Seabed slope			Gear footprint	Spatial overlap	SAR
	N.A	Habitat with default 0 carbon stock or accumulation.	CSA_1m	1	0	1	3	0	27.11	1	0	1	3	0	0.36	1	1	1	1	1	1	1	1	n.a	1	1	1	1	1.41421	n.a
	Scoring element 1	Rocky	MSC CSA	2	n.a	1	3	n.a	n.a	n.a	n.a	1	3	n.a	n.a	n.a	1	3	1	1	1	1	n.a	1.44444	3	1	1	1.44225	n.a	2.0412
			CCSA_1m	2	0.51	1	3	0.51	27.11	1.03762	0.34	1	3	0.34	0.36	2.88889	1	3	1	1	1	1	1.60408	n.a	3	1	1	1.44225	2.15712	n.a
			CCSA_0.1m	2	0.51	1	3	0.34	2.54	1.26772	0.34	1	3	0.337	0.337	3	1	3	1	1	1	1	1.65657	n.a	3	1	1	1.44225	2.19643	n.a
	Scoring element 2	Littoral coarse sediment	MSC CSA	1	n.a	1	3	n.a	n.a	n.a	n.a	1	3	n.a	n.a	n.a	1	3	3	3	3	1	n.a	1.88889	3	0.5	0.5	0.90856	n.a	2.09604
	Scoring element 3	Litorral Sand	MSC CSA	1	n.a	1	3	n.a	n.a	n.a	n.a	1	3	n.a	n.a	n.a	1	3	3	3	3	1	n.a	1.88889	3	0.5	1.5	1.31037	n.a	2.29891
			CCSA_1m	1	6.5	1	3	6.5	27.11	1.47953	0.045	1	3	0.045	0.36	1.25	1	3	3	3	3	1	1.72762	n.a	3	0.5	1.5	1.31037	2.16835	n.a
			CCSA_0.1m	1	0.65	1	3	0.48	2.54	1.37795	0.0045	1	3	0.0015	0.337	1.0089	1	3	3	3	3	1	1.6749	n.a	3	0.5	1.5	1.31037	2.12659	n.a
	Scoring element 4	Litorral Mud	MSC CSA	1	n.a	1	3	n.a	n.a	n.a	n.a	1	3	n.a	n.a	n.a	1	3	3	3	3	1	n.a	1.88889	3	1	2.5	1.95743	n.a	2.72019
			CCSA_1m	1	19.9	1	3	19.9	27.11	2.46809	0.084	1	3	0.084	0.36	1.46667	1	3	3	3	3	1	1.91304	n.a	3	1	2.5	1.95743	2.73702	n.a
			CCSA_0.1m	1	1.99	1	3	1.82	2.54	2.43307	0.0084	1	3	0.0054	0.337	1.03205	1	3	3	3	3	1	1.84079	n.a	3	1	2.5	1.95743	2.68701	n.a
	Scoring element 5	Littoral mixed sediments	MSC CSA	1	n.a	1	3	n.a	n.a	n.a	n.a	1	3	n.a	n.a	n.a	1	3	3	3	3	1	n.a	1.88889	3	1	0.5	1.14471	n.a	2.20868
	Scoring element 6	Saltmarsh	MSC CSA	3	n.a	1	3	n.a	n.a	n.a	n.a	1	3	n.a	n.a	n.a	1	3	3	2	3	1	n.a	2.22222	3	1.5	2.5	2.2407	n.a	3.15579
			CCSA_1m	3	27.11	1	3	27.11	27.11	3	0.263	1	3	0.263	0.36	2.46111	1	3	3	2	3	1	2.37863	n.a	3	1.5	2.5	2.2407	3.26782	n.a
			CCSA_0.1m	3	2.71	1	3	2.54	2.54	3	0.00263	1	3	-0.00037	0.337	0.997804	1	3	3	2	3	1	2.15351	n.a	3	1.5	2.5	2.2407	3.10779	n.a
	Scoring element 7	Seagrass	MSC CSA	3	n.a	1	3	n.a	n.a	n.a	n.a	1	3	n.a	n.a	n.a	1	3	3	2	3	1	n.a	2.22222	3	0.5	1	1.14471	n.a	2.49973
			CCSA_1m	3	21.33	1	3	21.33	27.11	2.57359	0.36	1	3	0.36	0.36	3	1	3	3	2	3	1	2.39594	n.a	3	0.5	1	1.14471	2.65535	n.a
			CCSA_0.1m	3	2.33	1	3	2.16	2.54	2.70079	0.036	1	3	0.033	0.337	1.19585	1	3	3	2	3	1	2.13794	n.a	3	0.5	1	1.14471	2.42511	n.a
	Scoring element 8	Sublittoral coarse sediments	MSC CSA	1	n.a	1	3	n.a	n.a	n.a	n.a	1	3	n.a	n.a	n.a	2	3	3	3	3	1	n.a	2.11111	3	1	3	2.08008	n.a	2.9637
	Scoring element 9	Sub Litorral Sand	MSC CSA	1	n.a	1	3	n.a	n.a	n.a	n.a	1	3	n.a	n.a	n.a	2	3	3	3	3	1	n.a	2.11111	3	2.5	3	2.82311	n.a	3.52516
			CCSA_1m	1	1.7	1	3	1.7	27.11	1.12541	0.03	1	3	0.03	0.36	1.16667	2	3	3	3	3	1	1.81417	n.a	3	2.5	3	2.82311	3.35576	n.a
			CCSA_0.1m	1	0.17	1	3	0	2.54	1	0.003	1	3	0	0.337	1	2	3	3	3	3	1	1.76923	n.a	3	2.5	3	2.82311	3.33168	n.a
	Scoring element 10	Sub Litorral Mud	MSC CSA	1	n.a	1	3	n.a	n.a	n.a	n.a	1	3	n.a	n.a	n.a	2	3	3	3	3	1	n.a	2.11111	3	1	1.5	1.65096	n.a	2.68001
			CCSA_1m	1	5.5	1	3	5.5	27.11	1.40575	0.044	1	3	0.044	0.36	1.24444	2	3	3	3	3	1	1.86926	n.a	3	1	1.5	1.65096	2.49396	n.a
			CCSA_0.1m	1	0.55	1	3	0.38	2.54	1.29921	0.0044	1	3	0.0014	0.337	1.00831	2	3	3	3	3	1	1.81654	n.a	3	1	1.5	1.65096	2.45469	n.a
	Scoring element 11	Sublittoral mixed sediments	MSC CSA	1	n.a	1	3	n.a	n.a	n.a	n.a	1	3	n.a	n.a	n.a	2	3	3	3	3	1	n.a	2.11111	3	2	2.5	2.46621	n.a	3.24638
	Scoring element 12	biogenic reefs	MSC CSA	1	n.a	1	3	n.a	n.a	n.a	n.a	1	3	n.a	n.a	n.a	2	3	3	2	3	1	n.a	2	3	2.5	2	2.46621	n.a	3.17525
	score discriptor	MSC CSA	CCSA
	lowest possible score	1.18	1.18
	highest possible score	4.24	4.24
	difference	3.06	3.06
	interval	1.02	1.02
	MSC CSA & CCSA score analysis
			Method applied	Score	% of max score	Effect	% change
	Scoring element 1	Rocky	MSC CSA	2.0412	48.1415	Increase	2.73385
			CCSA_1m	2.15712	50.8754
	Scoring element 2	Littoral coarse sediment	MSC CSA	2.09604	49.4349	n.a	n.a
	Scoring element 3	Litorral Sand	MSC CSA	2.29891	54.2195	Decrease	-3.07917
			CCSA_1m	2.16835	51.1403
	Scoring element 4	Litorral Mud	MSC CSA	2.72019	64.1555	Increase	0.396829
			CCSA_1m	2.73702	64.5523
	Scoring element 5	Littoral mixed sediments	MSC CSA	2.20868	52.0915	n.a	n.a
	Scoring element 6	Saltmarsh	MSC CSA	3.15579	74.429	Increase	2.64216
			CCSA_1m	3.26782	77.0712
	Scoring element 7	Seagrass	MSC CSA	2.49973	58.9559	Increase	3.67032
			CCSA_1m	2.65535	62.6262
	Scoring element 8	Sublittoral coarse sediments	MSC CSA	2.9637	69.8987	n.a	n.a
	Scoring element 9	Sub Litorral Sand	MSC CSA	3.52516	83.1405	Decrease	-3.99516
			CCSA_1m	3.35576	79.1453
	Scoring element 10	Sub Litorral Mud	MSC CSA	2.68001	63.2079	Decrease	-4.38813
			CCSA_1m	2.49396	58.8197
	Scoring element 11	Sublittoral mixed sediments	MSC CSA	3.24638	76.5656	n.a	n.a
	Scoring element 12	Biogenic reefs	MSC CSA	3.17525	74.8879	n.a	n.a
	MSC CSA score analysis
			Method applied	Score
	Scoring element 1	Rocky	MSC CSA	2.0412
	Scoring element 2	Littoral coarse sediment	MSC CSA	2.09604
	Scoring element 3	Litorral Sand	MSC CSA	2.29891
	Scoring element 4	Litorral Mud	MSC CSA	2.72019
	Scoring element 5	Littoral mixed sediments	MSC CSA	2.20868
	Scoring element 6	Saltmarsh	MSC CSA	3.15579
	Scoring element 7	Seagrass	MSC CSA	2.49973
	Scoring element 8	Sublittoral coarse sediments	MSC CSA	2.9637
	Scoring element 9	Sub Litorral Sand	MSC CSA	3.52516
	Scoring element 10	Sub Litorral Mud	MSC CSA	2.68001
	Scoring element 11	Sublittoral mixed sediments	MSC CSA	3.24638
	Scoring element 12	biogenic reefs	MSC CSA	3.17525
	CCSA score analysis
			Method applied	Score
	Scoring element 1	Rocky	CCSA_1m	2.15712
	Scoring element 2	Littoral coarse sediment	N/A	n.a
	Scoring element 3	Litorral Sand	CCSA_1m	2.16835
	Scoring element 4	Litorral Mud	CCSA_1m	2.73702
	Scoring element 5	Littoral mixed sediments	N/A	n.a
	Scoring element 6	Saltmarsh	CCSA_1m	3.26782
	Scoring element 7	Seagrass	CCSA_1m	2.65535
	Scoring element 8	Sublittoral coarse sediments	N/A	n.a
	Scoring element 9	Sub Litorral Sand	CCSA_1m	3.35576
	Scoring element 10	Sub Litorral Mud	CCSA_1m	2.49396
	Scoring element 11	Sublittoral mixed sediments	N/A	n.a
	Scoring element 12	biogenic reefs	N/A	n.a
	Carbon Attribute Scores (CCSA)
	Scoring element	OC Accumulation (1m)
	Seagrass	3
	Rock	2.88889
	Saltmarsh	2.46111
	Litoral mud	1.46667
	Litoral sand	1.25
	Sublitoral mud	1.24444
	Sublitoral sand	1.16667
	Scoring element	OC Stock (1m)
	Saltmarsh	3
	Seagrass	2.57359
	Litoral mud	2.46809
	Litoral sand	1.47953
	Sublitoral mud	1.40575
	Sublitoral sand	1.12541
	Rock	1.03762
